# Supplementary material for: Epi-Impute: Single-Cell RNA-seq Imputation via Integration with Single-Cell ATAC-seq
Source: Int J Mol Sci. 2023 Mar 25;24(7):6229. doi: 10.3390/ijms24076229 (PMC10094055; doi:10.3390/ijms24076229)
Supplement: Supplementary file 1 [file ijms-24-06229-s001.zip]

Archive with 2 entries (2 files):
- ijms-2116833-supplementary.pdf
- ijms-2116833-supplementary.xlsx
