# Supplementary material for: Epi-Impute: Single-Cell RNA-seq Imputation via Integration with Single-Cell ATAC-seq
Source: Int J Mol Sci. 2023 Mar 25;24(7):6229. doi: 10.3390/ijms24076229 (PMC10094055; doi:10.3390/ijms24076229)
Supplement: Supplementary file 1 [file ijms-24-06229-s001.zip › ijms-2116833-supplementary.xlsx]

## Sheet: BABAM1 | LMNA
method	raw	25_perc	50_perc	75_perc	95_perc		fish
Epi-Impute	0.68	0.67	0.67	0.65	0.61		0.67
SCRABBLE	0.65	0.62	0.64	0.61	0.52
MAGIC	0.96	0.96	0.97	0.98	1
scImpute	0.33	0.27	0.22	0.23	0.26
Seurat v4	0.67	0.68	0.66	0.72	0.73
SAVER	0.69	0.7	0.69	0.71	0.72
DrImpute	0.68	0.71	0.77	0.81	0.83
coupledNMF	0.66	0.69	0.55	0.52	0.59
DCA	0.64	0.65	0.74	0.89	0.91

## Sheet: GAPDH | VCL
method	raw	25_perc	50_perc	75_perc	95_perc		fish
Epi-Impute	0.76	0.74	0.74	0.72	0.72		0.75
SCRABBLE	0.72	0.69	0.71	0.68	0.59
MAGIC	1	1	1	1	1
scImpute	0.4	0.33	0.29	0.3	0.35
Seurat v4	0.74	0.74	0.73	0.79	0.8
SAVER	0.74	0.77	0.76	0.78	0.82
DrImpute	0.75	0.78	0.84	0.87	0.9
coupledNMF	0.73	0.77	0.62	0.59	0.66
DCA	0.71	0.72	0.81	0.96	0.98

## Sheet: BABAM1 | GAPDH
method	raw	25_perc	50_perc	75_perc	95_perc		fish
Epi-Impute	0.63	0.64	0.63	0.61	0.58		0.64
SCRABBLE	0.61	0.58	0.6	0.57	0.48
MAGIC	0.92	0.92	0.93	0.94	0.96
scImpute	0.29	0.23	0.18	0.19	0.21
Seurat v4	0.63	0.64	0.62	0.68	0.69
SAVER	0.62	0.66	0.65	0.67	0.68
DrImpute	0.63	0.67	0.72	0.76	0.79
coupledNMF	0.62	0.65	0.52	0.48	0.55
DCA	0.6	0.61	0.7	0.87	0.87

## Sheet: C1S | GAPDH
method	raw	25_perc	50_perc	75_perc	95_perc		fish
Epi-Impute	0.68	0.67	0.68	0.64	0.62		0.67
SCRABBLE	0.63	0.62	0.62	0.58	0.52
MAGIC	0.96	0.96	0.97	0.97	1
scImpute	0.33	0.27	0.22	0.23	0.26
Seurat v4	0.64	0.68	0.66	0.72	0.73
SAVER	0.7	0.7	0.72	0.71	0.72
DrImpute	0.67	0.71	0.77	0.81	0.83
coupledNMF	0.72	0.69	0.54	0.52	0.46
DCA	0.63	0.65	0.74	0.89	0.89

## Sheet: KDM5A | LMNA
method	raw	25_perc	50_perc	75_perc	95_perc		fish
Epi-Impute	0.55	0.55	0.53	0.52	0.5		0.55
SCRABBLE	0.53	0.49	0.51	0.48	0.39
MAGIC	0.87	0.83	0.84	0.92	1
scImpute	0.21	0.16	0.09	0.1	0.13
Seurat v4	0.54	0.55	0.53	0.61	0.6
SAVER	0.56	0.57	0.56	0.58	0.6
DrImpute	0.56	0.59	0.64	0.68	0.7
coupledNMF	0.53	0.57	0.42	0.39	0.44
DCA	0.54	0.52	0.61	0.76	0.79

## Sheet: MITF | SOX10
method	raw	25_perc	50_perc	75_perc	95_perc		fish
Epi-Impute	0.46	0.46	0.46	0.44	0.44		0.47
SCRABBLE	0.44	0.41	0.43	0.41	0.31
MAGIC	0.75	0.75	0.76	0.77	0.79
scImpute	0.34	0.27	0.11	0.02	0.07
Seurat v4	0.46	0.47	0.44	0.51	0.52
SAVER	0.48	0.49	0.48	0.5	0.51
DrImpute	0.45	0.52	0.56	0.61	0.63
coupledNMF	0.45	0.48	0.34	0.31	0.38
DCA	0.43	0.44	0.55	0.68	0.76

## Sheet: FGFR1 | VGF
method	raw	25_perc	50_perc	75_perc	95_perc		fish
Epi-Impute	0.31	0.3	0.29	0.29	0.27		0.32
SCRABBLE	0.29	0.26	0.28	0.25	0.17
MAGIC	0.6	0.6	0.61	0.62	0.65
scImpute	0.13	0.13	0.11	0.09	0.02
Seurat v4	0.31	0.32	0.3	0.36	0.37
SAVER	0.36	0.34	0.38	0.42	0.46
DrImpute	0.32	0.35	0.41	0.45	0.47
coupledNMF	0.31	0.33	0.19	0.16	0.23
DCA	0.29	0.29	0.38	0.53	0.55
